# Supplementary material for: Sodium penta­fluoro­phenyl­borate
Source: Acta Crystallogr Sect E Struct Rep Online. 2012 Oct 20;68(Pt 11):m1371. doi: 10.1107/S1600536812042584 (PMC3515123; doi:10.1107/S1600536812042584)
Supplement: Supplementary file 1 [file e-68-m1371-sup1.cif]

##############################################################################
#                                                                            #
# This CIF contains the data in a paper accepted for publication in          #
# Acta Crystallographica Section E. It conforms to the requirements of       #
# Notes for Authors for Acta Crystallographica Section E, and has been       #
# peer reviewed under the auspices of the IUCr Commission on Journals.       #
#                                                                            #
# Full details of the Crystallographic Information File format               #
# are given in the paper "The Crystallographic Information File (CIF):       #
# a New Standard Archive File for Crystallography" by S. R. Hall, F. H.      #
# Allen and I. D. Brown [Acta Cryst. (1991), A47, 655-685].                  #
#                                                                            #
# The current version of the core CIF dictionary is obtainable from          #
# ftp://ftp.iucr.org/pub/cif_core.dic.                                       #
#                                                                            #
# Software is freely available for graphical display of the structure(s)     #
# in this CIF. For information consult the CIF software page                 #
# http://www.iucr.org/resources/cif/software.                                #
#                                                                            #
# This file may be used for bona fide research purposes within the           #
# scientific community so long as proper attribution is given to the journal # 
# article from which it was obtained.                                        #
#                                                                            #
##############################################################################
data_I
_audit_creation_method     SHELXL-97
_chemical_name_systematic
;
Sodium pentafluorophenylborate
;
_chemical_name_common     ?
_chemical_formula_moiety     'Na+, C6 H3 B F5 -'
_chemical_formula_sum     'C6 H3 B F5 Na'
_chemical_formula_iupac     'Na+, C6 H3 B F5 -'
_chemical_formula_weight     203.88
_chemical_melting_point     ?
_symmetry_cell_setting     monoclinic
_symmetry_space_group_name_H-M     'P 21'
_symmetry_space_group_name_Hall     'P 2yb'
loop_
    _symmetry_equiv_pos_as_xyz
    'x, y, z'
    '-x, y+1/2, -z'
_cell_length_a     4.6813(10)
_cell_length_b     6.1986(16)
_cell_length_c     12.993(3)
_cell_angle_alpha     90.00
_cell_angle_beta     92.995(17)
_cell_angle_gamma     90.00
_cell_volume     376.51(15)
_cell_formula_units_Z     2
_cell_measurement_reflns_used     1888
_cell_measurement_theta_min     3.7
_cell_measurement_theta_max     25.5
_cell_measurement_temperature     173(2)
_exptl_crystal_description     plate
_exptl_crystal_colour     colourless
_exptl_crystal_size_max     0.21
_exptl_crystal_size_mid     0.18
_exptl_crystal_size_min     0.03
_exptl_crystal_density_diffrn     1.798
_exptl_crystal_density_meas     ?
_exptl_crystal_density_method     'not measured'
_exptl_crystal_F_000     200
_exptl_absorpt_coefficient_mu     0.240
_exptl_absorpt_correction_type     multi-scan
_exptl_absorpt_process_details     '(MULABS; Spek, 2009 and Blessing, 1995)'
_exptl_absorpt_correction_T_min     0.9514
_exptl_absorpt_correction_T_max     0.9928
_exptl_special_details
;
 ;
;
_diffrn_ambient_temperature     173(2)
_diffrn_radiation_type     MoK\a
_diffrn_radiation_wavelength     0.71073
_diffrn_radiation_source     'fine-focus sealed tube'
_diffrn_radiation_monochromator     graphite
_diffrn_measurement_device_type     'STOE IPDS II two-circle-diffractometer'
_diffrn_measurement_method     \w
_diffrn_detector_area_resol_mean     ?
_diffrn_reflns_number     2267
_diffrn_reflns_av_R_equivalents     0.1162
_diffrn_reflns_av_sigmaI/netI     0.0982
_diffrn_reflns_theta_min     3.64
_diffrn_reflns_theta_max     25.61
_diffrn_reflns_theta_full     25.00
_diffrn_measured_fraction_theta_max     0.990
_diffrn_measured_fraction_theta_full     0.997
_diffrn_reflns_limit_h_min     -5
_diffrn_reflns_limit_h_max     5
_diffrn_reflns_limit_k_min     -6
_diffrn_reflns_limit_k_max     7
_diffrn_reflns_limit_l_min     -15
_diffrn_reflns_limit_l_max     15
_diffrn_standards_number     0
_diffrn_standards_interval_count     .
_diffrn_standards_interval_time     .
_diffrn_standards_decay_%     ?
_refine_special_details
;
Refinement of <i>F</i>^2^ against ALL reflections. The weighted <i>R</i>-factor
<i>wR</i> and goodness of fit <i>S</i> are based on <i>F</i>^2^, conventional
<i>R</i>-factors <i>R</i> are based on <i>F</i>, with <i>F</i> set to zero for
negative <i>F</i>^2^. The threshold expression of <i>F</i>^2^ >
\s(<i>F</i>^2^) is used only for calculating <i>R</i>-factors(gt) <i>etc</i>.
and is not relevant to the choice of reflections for refinement.
<i>R</i>-factors based on <i>F</i>^2^ are statistically about twice as large
as those based on <i>F</i>, and <i>R</i>- factors based on ALL data will be
even larger.
;
_reflns_number_total     775
_reflns_number_gt     601
_reflns_threshold_expression     I>2\s(I)
_refine_ls_structure_factor_coef     Fsqd
_refine_ls_matrix_type     full
_refine_ls_R_factor_all     0.0757
_refine_ls_R_factor_gt     0.0583
_refine_ls_wR_factor_gt     0.1297
_refine_ls_wR_factor_ref     0.1379
_refine_ls_goodness_of_fit_ref     1.007
_refine_ls_restrained_S_all     1.006
_refine_ls_number_reflns     775
_refine_ls_number_parameters     119
_refine_ls_number_restraints     1
_refine_ls_hydrogen_treatment     constr
_refine_ls_weighting_scheme     calc
_refine_ls_weighting_details
                 'calc w=1/[\s^2^(Fo^2^)+(0.0711P)^2^] where P=(Fo^2^+2Fc^2^)/3'
_atom_sites_solution_hydrogens     geom
_atom_sites_solution_primary     direct
_atom_sites_solution_secondary     difmap
_refine_ls_shift/su_max     0.000
_refine_ls_shift/su_mean     0.000
_refine_diff_density_max     0.369
_refine_diff_density_min     -0.453
_refine_ls_extinction_method     none
_refine_ls_extinction_coef     ?
loop_
    _atom_type_symbol
    _atom_type_description
    _atom_type_scat_dispersion_real
    _atom_type_scat_dispersion_imag
    _atom_type_scat_source
    'C' 'C' 0.0033 0.0016
                         'International Tables Vol C Tables 4.2.6.8 and 6.1.1.4'
    'H' 'H' 0.0000 0.0000
                         'International Tables Vol C Tables 4.2.6.8 and 6.1.1.4'
    'B' 'B' 0.0013 0.0007
                         'International Tables Vol C Tables 4.2.6.8 and 6.1.1.4'
    'F' 'F' 0.0171 0.0103
                         'International Tables Vol C Tables 4.2.6.8 and 6.1.1.4'
    'Na' 'Na' 0.0362 0.0249
                         'International Tables Vol C Tables 4.2.6.8 and 6.1.1.4'
_computing_data_collection     'X-Area (Stoe & Cie, 2001)'
_computing_cell_refinement     'X-Area (Stoe & Cie, 2001)'
_computing_data_reduction     'X-Area (Stoe & Cie, 2001)'
_computing_structure_solution     'SHELXS97 (Sheldrick, 2008)'
_computing_structure_refinement     'SHELXL97 (Sheldrick, 2008)'
_computing_molecular_graphics     'XP in SHELXTL  (Sheldrick, 2008)'
_computing_publication_material     'SHELXL97 (Sheldrick, 2008)'
loop_
    _atom_site_type_symbol
    _atom_site_label
    _atom_site_fract_x
    _atom_site_fract_y
    _atom_site_fract_z
    _atom_site_U_iso_or_equiv
    _atom_site_adp_type
    _atom_site_calc_flag
    _atom_site_refinement_flags
    _atom_site_occupancy
    _atom_site_symmetry_multiplicity
    _atom_site_disorder_assembly
    _atom_site_disorder_group
    Na Na1 0.8015(5) 0.5576(5) 0.5911(2) 0.0289(6) Uani d . 1 1 . .
    B B1 0.7013(14) 0.7940(13) 0.4048(5) 0.0245(15) Uani d . 1 1 . .
    H H1A 0.6928 0.9477 0.3873 0.037 Uiso calc R 1 1 . .
    H H1B 0.8948 0.7573 0.4316 0.037 Uiso calc R 1 1 . .
    H H1C 0.5643 0.7628 0.4573 0.037 Uiso calc R 1 1 . .
    C C1 0.6218(11) 0.6519(12) 0.3025(5) 0.0228(13) Uani d . 1 1 . .
    C C2 0.7487(11) 0.4581(11) 0.2778(5) 0.0258(14) Uani d . 1 1 . .
    C C3 0.6739(13) 0.3361(12) 0.1908(5) 0.0297(15) Uani d . 1 1 . .
    C C4 0.4582(12) 0.4078(14) 0.1233(5) 0.0325(16) Uani d . 1 1 . .
    C C5 0.3237(12) 0.6030(13) 0.1438(5) 0.0316(18) Uani d . 1 1 . .
    C C6 0.4083(12) 0.7149(12) 0.2310(5) 0.0275(15) Uani d . 1 1 . .
    F F2 0.9668(7) 0.3764(7) 0.3429(3) 0.0351(10) Uani d . 1 1 . .
    F F3 0.8099(8) 0.1482(7) 0.1730(3) 0.0420(11) Uani d . 1 1 . .
    F F4 0.3794(9) 0.2917(10) 0.0395(3) 0.0495(13) Uani d . 1 1 . .
    F F5 0.1147(7) 0.6743(8) 0.0784(3) 0.0426(12) Uani d . 1 1 . .
    F F6 0.2667(7) 0.9043(7) 0.2468(3) 0.0351(10) Uani d . 1 1 . .
loop_
    _atom_site_aniso_label
    _atom_site_aniso_U_11
    _atom_site_aniso_U_22
    _atom_site_aniso_U_33
    _atom_site_aniso_U_12
    _atom_site_aniso_U_13
    _atom_site_aniso_U_23
    Na1 0.0223(10) 0.0281(14) 0.0361(14) -0.0006(11) -0.0003(9) 0.0047(13)
    B1 0.020(3) 0.028(4) 0.026(3) -0.002(3) 0.000(3) 0.002(4)
    C1 0.015(2) 0.025(3) 0.028(3) -0.005(2) 0.001(2) 0.004(3)
    C2 0.017(2) 0.028(3) 0.032(4) 0.003(3) -0.005(2) 0.007(3)
    C3 0.028(3) 0.025(4) 0.037(4) 0.001(3) 0.008(3) -0.006(3)
    C4 0.023(3) 0.044(4) 0.029(3) -0.002(3) -0.002(3) -0.006(3)
    C5 0.018(2) 0.047(5) 0.028(4) 0.001(3) -0.002(2) 0.003(3)
    C6 0.018(3) 0.039(4) 0.027(3) 0.007(3) 0.007(2) 0.007(3)
    F2 0.0276(18) 0.031(2) 0.045(2) 0.0079(18) -0.0124(16) 0.003(2)
    F3 0.040(2) 0.033(2) 0.052(3) 0.012(2) 0.0000(18) -0.009(2)
    F4 0.039(2) 0.066(3) 0.043(3) 0.006(2) -0.0056(18) -0.022(3)
    F5 0.0262(17) 0.068(3) 0.033(2) 0.015(2) -0.0083(15) 0.005(2)
    F6 0.0262(17) 0.044(3) 0.035(2) 0.0156(18) -0.0050(15) -0.002(2)
_geom_special_details
;
All e.s.d.'s (except the e.s.d. in the dihedral angle between two l.s. planes)
are estimated using the full covariance matrix. The cell e.s.d.'s are taken
into account individually in the estimation of e.s.d.'s in distances, angles
and torsion angles; correlations between e.s.d.'s in cell parameters are only
used when they are defined by crystal symmetry. An approximate (isotropic)
treatment of cell e.s.d.'s is used for estimating e.s.d.'s involving l.s.
planes.
;
loop_
    _geom_bond_atom_site_label_1
    _geom_bond_atom_site_label_2
    _geom_bond_site_symmetry_2
    _geom_bond_distance
    _geom_bond_publ_flag
    Na1 F6 2_646 2.348(5) ?
    Na1 F2 2_756 2.392(5) ?
    Na1 B1 2_746 2.842(7) ?
    Na1 B1 2_646 2.868(8) ?
    B1 C1 . 1.621(10) ?
    B1 H1A . 0.9800 ?
    B1 H1B . 0.9800 ?
    B1 H1C . 0.9800 ?
    C1 C6 . 1.385(9) ?
    C1 C2 . 1.385(10) ?
    C2 F2 . 1.387(7) ?
    C2 C3 . 1.389(10) ?
    C3 F3 . 1.353(9) ?
    C3 C4 . 1.376(10) ?
    C4 F4 . 1.342(9) ?
    C4 C5 . 1.396(11) ?
    C5 F5 . 1.337(7) ?
    C5 C6 . 1.370(10) ?
    C6 F6 . 1.369(8) ?
    F2 Na1 2_746 2.392(5) ?
    F6 Na1 2_656 2.348(5) ?
loop_
    _geom_angle_atom_site_label_1
    _geom_angle_atom_site_label_2
    _geom_angle_atom_site_label_3
    _geom_angle_site_symmetry_1
    _geom_angle_site_symmetry_3
    _geom_angle
    _geom_angle_publ_flag
    F6 Na1 F2 2_646 2_756 95.35(17) ?
    F6 Na1 B1 2_646 2_746 84.3(2) ?
    F2 Na1 B1 2_756 2_746 96.5(2) ?
    F6 Na1 B1 2_646 2_646 66.57(18) ?
    F2 Na1 B1 2_756 2_646 145.2(2) ?
    B1 Na1 B1 2_746 2_646 110.1(3) ?
    C1 B1 H1A . . 109.5 ?
    C1 B1 H1B . . 109.5 ?
    H1A B1 H1B . . 109.5 ?
    C1 B1 H1C . . 109.5 ?
    H1A B1 H1C . . 109.5 ?
    H1B B1 H1C . . 109.5 ?
    C6 C1 C2 . . 113.1(6) ?
    C6 C1 B1 . . 121.6(6) ?
    C2 C1 B1 . . 125.3(6) ?
    F2 C2 C3 . . 116.3(6) ?
    F2 C2 C1 . . 119.1(6) ?
    C3 C2 C1 . . 124.6(6) ?
    F3 C3 C4 . . 120.3(7) ?
    F3 C3 C2 . . 120.5(6) ?
    C4 C3 C2 . . 119.2(6) ?
    F4 C4 C3 . . 120.4(7) ?
    F4 C4 C5 . . 120.8(6) ?
    C3 C4 C5 . . 118.8(6) ?
    F5 C5 C6 . . 121.9(7) ?
    F5 C5 C4 . . 119.2(6) ?
    C6 C5 C4 . . 118.9(6) ?
    F6 C6 C5 . . 115.9(6) ?
    F6 C6 C1 . . 118.6(6) ?
    C5 C6 C1 . . 125.4(6) ?
    C2 F2 Na1 . 2_746 145.7(4) ?
    C6 F6 Na1 . 2_656 124.9(4) ?
loop_
    _geom_torsion_atom_site_label_1
    _geom_torsion_atom_site_label_2
    _geom_torsion_atom_site_label_3
    _geom_torsion_atom_site_label_4
    _geom_torsion_site_symmetry_1
    _geom_torsion_site_symmetry_2
    _geom_torsion_site_symmetry_3
    _geom_torsion_site_symmetry_4
    _geom_torsion
    _geom_torsion_publ_flag
    C6 C1 C2 F2 . . . . 179.8(5) ?
    B1 C1 C2 F2 . . . . -1.5(8) ?
    C6 C1 C2 C3 . . . . -0.1(8) ?
    B1 C1 C2 C3 . . . . 178.6(6) ?
    F2 C2 C3 F3 . . . . 0.2(9) ?
    C1 C2 C3 F3 . . . . -179.9(6) ?
    F2 C2 C3 C4 . . . . 179.7(6) ?
    C1 C2 C3 C4 . . . . -0.4(9) ?
    F3 C3 C4 F4 . . . . 0.4(10) ?
    C2 C3 C4 F4 . . . . -179.2(6) ?
    F3 C3 C4 C5 . . . . -179.6(6) ?
    C2 C3 C4 C5 . . . . 0.9(9) ?
    F4 C4 C5 F5 . . . . -0.2(9) ?
    C3 C4 C5 F5 . . . . 179.7(6) ?
    F4 C4 C5 C6 . . . . 179.2(6) ?
    C3 C4 C5 C6 . . . . -0.9(9) ?
    F5 C5 C6 F6 . . . . -0.3(9) ?
    C4 C5 C6 F6 . . . . -179.6(6) ?
    F5 C5 C6 C1 . . . . 179.8(6) ?
    C4 C5 C6 C1 . . . . 0.5(9) ?
    C2 C1 C6 F6 . . . . -179.9(5) ?
    B1 C1 C6 F6 . . . . 1.4(8) ?
    C2 C1 C6 C5 . . . . 0.0(9) ?
    B1 C1 C6 C5 . . . . -178.7(6) ?
    C3 C2 F2 Na1 . . . 2_746 -30.8(9) ?
    C1 C2 F2 Na1 . . . 2_746 149.3(5) ?
    C5 C6 F6 Na1 . . . 2_656 151.8(4) ?
    C1 C6 F6 Na1 . . . 2_656 -28.2(7) ?
_iucr_refine_instructions_details
;
TITL wa740 in P21
CELL 0.71073   4.6813   6.1986  12.993   90.000  92.995  90.000
ZERR    2.00   0.0010   0.0016   0.003    0.000   0.017   0.000
LATT -1
SYMM -X, 0.5+Y, -Z
SFAC C  H B F  Na
UNIT 12 6 2 10 2
TEMP -100
SIZE .21 .18 .03
REM colourless plate
MERG3
L.S. 10
BOND$H
CONF
EQIV $1   1-X,  0.500000+Y, 1-Z
EQIV $2   2-X,  0.500000+Y, 1-Z
FREE B1 Na1
FREE B1 Na1_$1
FREE B1 Na1_$2
ACTA50
FMAP 2
PLAN 10
WGHT    0.071100
FVAR       1.22807
NA1   5    0.801537    0.557648    0.591119    11.00000    0.02228    0.02810 =
         0.03608    0.00466   -0.00033   -0.00063
B1    3    0.701278    0.793959    0.404795    11.00000    0.01980    0.02773 =
         0.02569    0.00168   -0.00034   -0.00172
AFIX 137
H1A   2    0.692797    0.947699    0.387309    11.00000   -1.50000
H1B   2    0.894794    0.757289    0.431566    11.00000   -1.50000
H1C   2    0.564299    0.762760    0.457338    11.00000   -1.50000
AFIX   0
C1    1    0.621767    0.651885    0.302496    11.00000    0.01494    0.02522 =
         0.02807    0.00416    0.00073   -0.00458
C2    1    0.748702    0.458120    0.277757    11.00000    0.01685    0.02757 =
         0.03241    0.00691   -0.00470    0.00333
C3    1    0.673938    0.336066    0.190848    11.00000    0.02797    0.02450 =
         0.03714   -0.00577    0.00802    0.00110
C4    1    0.458204    0.407770    0.123344    11.00000    0.02350    0.04445 =
         0.02915   -0.00630   -0.00201   -0.00214
C5    1    0.323687    0.602954    0.143760    11.00000    0.01848    0.04738 =
         0.02844    0.00338   -0.00235    0.00148
C6    1    0.408273    0.714915    0.230972    11.00000    0.01762    0.03893 =
         0.02660    0.00729    0.00689    0.00717
F2    4    0.966832    0.376442    0.342860    11.00000    0.02763    0.03077 =
         0.04535    0.00265   -0.01236    0.00788
F3    4    0.809906    0.148226    0.172974    11.00000    0.04038    0.03295 =
         0.05228   -0.00854    0.00004    0.01195
F4    4    0.379417    0.291686    0.039452    11.00000    0.03931    0.06564 =
         0.04273   -0.02159   -0.00560    0.00581
F5    4    0.114683    0.674312    0.078394    11.00000    0.02616    0.06780 =
         0.03292    0.00466   -0.00828    0.01515
F6    4    0.266712    0.904281    0.246782    11.00000    0.02623    0.04360 =
         0.03472   -0.00168   -0.00505    0.01561
HKLF 4
;
data_global
_journal_date_recd_electronic     2012-10-10
_journal_date_accepted     2012-10-11
_journal_name_full     'Acta Crystallographica, Section E'
_journal_year     2012
_journal_volume     68
_journal_issue     11
_journal_page_first     m1371
_journal_page_last     m1371
_journal_paper_category     QM
_journal_paper_doi     10.1107/S1600536812042584
_journal_coeditor_code     NG5300
_publ_contact_author
;
      Dr Michael Bolte
      Institut f\"ur Anorganische Chemie
      J. W. Goethe-Universit\"at
      Max-von-Laue-Str. 7
      60438 Frankfurt/Main
      Germany
;
_publ_contact_author_email     bolte@chemie.uni-frankfurt.de
_publ_contact_author_fax     '49 69 798 29239'
_publ_contact_author_phone     '49 69 798 29136'
_publ_section_title
;
Sodium pentafluorophenylborate
;
loop_
    _publ_author_name
    _publ_author_address
    'Vitze, Hannes'
;     Institut f\"ur Anorganische Chemie
      J. W. Goethe-Universit\"at Frankfurt
      Max-von-Laue-Str. 7
      60438 Frankfurt/Main
      Germany
;
    'Lerner, Hans-Wolfram'
;     Institut f\"ur Anorganische Chemie
      J. W. Goethe-Universit\"at Frankfurt
      Max-von-Laue-Str. 7
      60438 Frankfurt/Main
      Germany
;
    'Bolte, Michael'
;     Institut f\"ur Anorganische Chemie
      J. W. Goethe-Universit\"at Frankfurt
      Max-von-Laue-Str. 7
      60438 Frankfurt/Main
      Germany
;
