# Supplementary material for: Sodium penta­fluoro­phenyl­borate
Source: Acta Crystallogr Sect E Struct Rep Online. 2012 Oct 20;68(Pt 11):m1371. doi: 10.1107/S1600536812042584 (PMC3515123; doi:10.1107/S1600536812042584)
Supplement: Supplementary file 2 [file e-68-m1371-Isup2.hkl]

# 
# h,k,l, Fc-squared, Fo-squared, sigma(Fo-squared) and status flag 
# 
data_I
_shelx_title ' wa740 in P21' 
_shelx_refln_list_code          4 
_shelx_F_calc_maximum       66.09 
_exptl_crystal_F_000       200.00 
_reflns_d_resolution_high  0.8222 
 
loop_ 
 _symmetry_equiv_pos_as_xyz 
 'x, y, z' 
 '-x, y+1/2, -z' 
 
_cell_length_a     4.6813 
_cell_length_b     6.1986 
_cell_length_c    12.9930 
_cell_angle_alpha  90.000 
_cell_angle_beta   92.995 
_cell_angle_gamma  90.000 
 
_shelx_F_squared_multiplier     1.000 
 
loop_ 
 _refln_index_h 
 _refln_index_k 
 _refln_index_l 
 _refln_F_squared_calc 
 _refln_F_squared_meas 
 _refln_F_squared_sigma 
 _refln_observed_status 
   1   0   0      110.23      122.46     21.87 o 
   2   0   0      788.41      805.59     98.05 o 
   3   0   0       20.11       25.46      5.59 o 
   4   0   0        0.15        0.13      4.58 o 
   5   0   0       20.15       19.66      4.62 o 
   1   1   0      709.06      784.67     45.07 o 
   2   1   0      502.17      591.25     31.59 o 
   3   1   0      226.30      275.54     12.42 o 
   4   1   0       22.88       23.19      5.05 o 
   5   1   0       23.52       24.92      4.67 o 
   0   2   0      171.48      152.29     13.52 o 
   1   2   0      159.03      166.86     18.50 o 
   2   2   0      269.46      365.93     30.58 o 
   3   2   0      346.03      380.33     34.30 o 
   4   2   0      319.86      314.78     17.19 o 
   5   2   0       28.47       21.99      3.46 o 
   1   3   0      540.34      575.38     16.67 o 
   2   3   0      143.36      169.52     12.10 o 
   3   3   0       35.73       47.51      5.86 o 
   4   3   0      241.87      241.91     32.04 o 
   5   3   0        6.23        2.68      3.31 o 
   0   4   0      394.14      404.81     23.09 o 
   1   4   0       56.48       48.43      5.74 o 
   2   4   0       33.31       44.85      4.60 o 
   3   4   0       16.23       22.71      4.34 o 
   4   4   0        5.00        8.11      4.11 o 
   1   5   0      205.31      201.24     28.48 o 
   2   5   0      108.41      124.33      9.50 o 
   3   5   0        1.71        6.28      3.67 o 
   4   5   0        3.70       12.74      6.18 o 
   0   6   0        3.28        4.45      9.05 o 
   1   6   0       32.52       29.26      5.82 o 
   2   6   0       19.46       26.36      4.55 o 
   3   6   0       15.35       19.11      4.75 o 
   1   7   0        2.45       -4.75      4.75 o 
   2   7   0       41.80       42.17      4.94 o 
  -5   0   1       13.69       10.16      7.85 o 
  -4   0   1      289.70      363.36     46.04 o 
  -3   0   1        2.18       -2.79      4.15 o 
  -2   0   1        3.50        6.90      5.62 o 
  -1   0   1      278.89      262.45     10.99 o 
   1   0   1      410.95      467.28    108.43 o 
   2   0   1      126.13      123.22      7.17 o 
   3   0   1        0.27        3.16      5.16 o 
   4   0   1       29.73       24.62      4.85 o 
   5   0   1       34.60       31.33      6.06 o 
  -5   1   1        7.40        7.66      2.96 o 
  -4   1   1       35.40       45.50      7.13 o 
  -3   1   1      204.14      216.82     12.85 o 
  -2   1   1      455.55      498.01     24.82 o 
  -1   1   1     2516.57     2572.94     90.85 o 
   0   1   1      217.99      285.83     21.40 o 
   1   1   1      464.36      460.09     21.01 o 
   2   1   1      998.80     1118.89     52.73 o 
   3   1   1      198.05      251.55     19.65 o 
   4   1   1      107.73      104.17      8.06 o 
   5   1   1       30.61       29.69      3.83 o 
  -5   2   1       75.84       66.38      5.87 o 
  -4   2   1       77.59       79.14      5.12 o 
  -3   2   1       81.52       76.27      7.19 o 
  -2   2   1      120.58      143.01      8.90 o 
  -1   2   1      386.57      404.51     26.20 o 
   0   2   1      560.44      526.29     28.59 o 
   1   2   1      576.98      607.29     43.14 o 
   2   2   1       26.39       38.55      4.90 o 
   3   2   1      121.70      151.20     11.06 o 
   4   2   1       66.24       65.66      3.38 o 
   5   2   1       22.31       19.62      3.23 o 
  -5   3   1        7.83        9.87      3.73 o 
  -4   3   1       59.16       70.06      6.81 o 
  -3   3   1      128.94      159.66     13.78 o 
  -2   3   1       98.08      121.91     14.82 o 
  -1   3   1      417.42      399.26     14.97 o 
   0   3   1      363.40      362.32     15.34 o 
   1   3   1       31.96       38.61      8.21 o 
   2   3   1      200.01      233.85     19.81 o 
   3   3   1      357.27      412.13     56.69 o 
   4   3   1       74.45       88.55      6.67 o 
   5   3   1       66.28       69.87      9.02 o 
  -4   4   1       50.00       56.31      4.16 o 
  -3   4   1      138.61      181.60     14.80 o 
  -2   4   1      157.45      195.09     16.55 o 
  -1   4   1       42.94       46.25      6.51 o 
   0   4   1      136.79      109.91      6.99 o 
   1   4   1      125.57      122.99      9.56 o 
   2   4   1       19.84       26.81      4.35 o 
   3   4   1      189.95      241.23     31.70 o 
   4   4   1       15.04       15.97      4.01 o 
  -4   5   1        6.29        2.64      4.37 o 
  -3   5   1       46.30       55.72      8.80 o 
  -2   5   1       51.78       51.43      4.35 o 
  -1   5   1        1.85       -2.05      9.40 o 
   0   5   1       14.58       17.34      5.61 o 
   1   5   1       29.56       19.62      7.29 o 
   2   5   1       67.05       70.36      4.57 o 
   3   5   1        0.62       10.98      4.59 o 
   4   5   1        9.01        8.33      5.37 o 
  -3   6   1        9.50       12.48      4.68 o 
  -2   6   1        0.60        0.19      3.83 o 
  -1   6   1       62.55       48.33      6.83 o 
   0   6   1       42.43       37.50      5.85 o 
   1   6   1      290.73      216.77     19.61 o 
   2   6   1       31.73       37.35      4.57 o 
   3   6   1       34.81       32.35     12.17 o 
  -2   7   1       18.37       19.94      4.99 o 
  -1   7   1        6.39        5.73      6.83 o 
   0   7   1       17.55       13.75      5.65 o 
   1   7   1       12.09       13.06      5.46 o 
   2   7   1       57.22       50.40      8.96 o 
  -5   0   2        2.29        0.35      4.75 o 
  -4   0   2       35.56       42.72      9.34 o 
  -3   0   2      142.63      133.26      6.86 o 
  -2   0   2       20.16       18.16      4.50 o 
  -1   0   2      330.96      305.68     13.99 o 
   1   0   2       21.26       30.65      8.39 o 
   2   0   2      942.04     1472.90     94.37 o 
   3   0   2      912.48     1179.79     64.26 o 
   4   0   2      505.80      467.19     14.82 o 
   5   0   2       14.33       16.14      4.92 o 
  -5   1   2       29.12       28.61      3.47 o 
  -4   1   2       95.48       95.19      6.29 o 
  -3   1   2       59.46       55.69      4.88 o 
  -2   1   2       46.34       53.00      3.24 o 
  -1   1   2     4367.55     4099.23     79.86 o 
   0   1   2      477.76      531.14     96.11 o 
   1   1   2       34.29       32.12      5.14 o 
   2   1   2      835.73      960.74     55.34 o 
   3   1   2       79.78       88.15      4.80 o 
   4   1   2       28.16       28.96      4.52 o 
   5   1   2       11.04       11.79      3.41 o 
  -5   2   2      147.14      123.65      9.66 o 
  -4   2   2      279.25      272.05     12.44 o 
  -3   2   2       68.60       75.70      5.63 o 
  -2   2   2      328.66      399.59     31.82 o 
  -1   2   2      190.66      215.10      8.11 o 
   0   2   2      206.61      252.81     19.11 o 
   1   2   2      839.32      764.32     14.48 o 
   2   2   2       84.47      101.97      5.71 o 
   3   2   2       32.28       34.64      3.79 o 
   4   2   2       19.50       21.61      3.07 o 
   5   2   2       11.28       10.45      3.10 o 
  -5   3   2       47.09       40.15      5.73 o 
  -4   3   2       49.48       59.12      7.07 o 
  -3   3   2       54.23       60.40      7.50 o 
  -2   3   2       18.90       18.37      3.96 o 
  -1   3   2      751.61      774.03     58.24 o 
   0   3   2      356.85      323.64     23.61 o 
   1   3   2       10.48       16.09      6.08 o 
   2   3   2      258.81      321.97     32.50 o 
   3   3   2      402.14      488.66     56.52 o 
   4   3   2        2.53        2.20      4.58 o 
   5   3   2       90.79       88.09      8.38 o 
  -4   4   2       49.14       54.10      7.75 o 
  -3   4   2        5.95       14.06      5.03 o 
  -2   4   2      173.79      201.76     15.14 o 
  -1   4   2      192.28      184.22      8.44 o 
   0   4   2      507.29      456.51     15.59 o 
   1   4   2        8.14       10.06     10.46 o 
   2   4   2       28.03       28.23      3.96 o 
   3   4   2       83.52       98.05     12.13 o 
   4   4   2       26.22       25.42      5.57 o 
  -4   5   2        1.37       -3.70      5.00 o 
  -3   5   2       28.92       35.65      4.45 o 
  -2   5   2      153.74      165.91     10.80 o 
  -1   5   2       18.46       16.50      7.36 o 
   0   5   2       76.43       65.33     17.03 o 
   1   5   2       65.87       51.09      6.54 o 
   2   5   2       64.60       67.25      6.58 o 
   3   5   2       48.10       62.45      5.69 o 
   4   5   2        1.93       -1.52      5.49 o 
  -3   6   2        0.72        5.02      3.60 o 
  -2   6   2       13.55       10.24      3.59 o 
  -1   6   2       12.47       15.02      5.61 o 
   0   6   2        2.19        8.90     14.27 o 
   1   6   2       41.96       35.21      7.12 o 
   2   6   2       50.81       61.33      9.52 o 
   3   6   2       36.76       43.03      6.95 o 
  -2   7   2       10.28       -5.87      6.57 o 
  -1   7   2        1.71       -0.71      5.57 o 
   0   7   2       72.95       60.22      7.68 o 
   1   7   2        2.48        6.61      7.10 o 
  -5   0   3        0.23       -4.64      4.64 o 
  -4   0   3       70.82       74.62      9.77 o 
  -3   0   3      256.86      260.85     29.19 o 
  -2   0   3      674.95      530.89     38.62 o 
  -1   0   3     1305.70     1001.50     65.81 o 
   0   0   3        1.85        1.93      4.13 o 
   1   0   3      144.76      190.52     13.61 o 
   2   0   3        1.75       11.76      7.93 o 
   3   0   3       13.98       17.20      5.46 o 
   4   0   3       75.48       68.83      6.24 o 
   5   0   3       78.77       69.99     13.01 o 
  -5   1   3      247.40      228.56      6.57 o 
  -4   1   3       17.59       19.63      2.81 o 
  -3   1   3       42.39       42.43      3.44 o 
  -2   1   3      478.39      502.86     36.68 o 
  -1   1   3     2388.13     2048.94     73.42 o 
   0   1   3      104.68       91.50     12.35 o 
   1   1   3      380.19      334.24     17.83 o 
   2   1   3      228.99      307.44     24.88 o 
   3   1   3       30.39       30.77      4.08 o 
   4   1   3        0.28        1.90      3.52 o 
   5   1   3       93.57       85.43      6.91 o 
  -5   2   3       27.31       25.18      3.83 o 
  -4   2   3       15.02       15.97      3.21 o 
  -3   2   3      181.36      191.84     19.47 o 
  -2   2   3      176.35      166.62     15.84 o 
  -1   2   3      276.17      265.32     19.76 o 
   0   2   3      363.22      305.88     19.97 o 
   1   2   3     1573.79     1518.89     73.68 o 
   2   2   3      200.34      219.43     10.79 o 
   3   2   3       18.90       21.08      3.92 o 
   4   2   3      104.33      114.22     11.77 o 
   5   2   3       11.54        9.14      3.27 o 
  -5   3   3       10.42        9.12      3.08 o 
  -4   3   3       27.91       27.95      3.33 o 
  -3   3   3       30.91       34.35      7.02 o 
  -2   3   3      131.90      128.76      8.65 o 
  -1   3   3      225.99      259.61     29.41 o 
   0   3   3      482.51      445.44     30.11 o 
   1   3   3      124.62      123.06     11.73 o 
   2   3   3      180.15      210.14     13.90 o 
   3   3   3      272.72      300.29     32.09 o 
   4   3   3       37.90       53.83     10.42 o 
   5   3   3       15.15       19.42      4.87 o 
  -4   4   3       16.93       16.60      4.64 o 
  -3   4   3      167.94      179.67     24.11 o 
  -2   4   3       55.81       71.42      8.03 o 
  -1   4   3       89.65       92.57      7.43 o 
   0   4   3       26.33       25.96      5.95 o 
   1   4   3      129.86      126.83     16.32 o 
   2   4   3      177.77      185.37     12.97 o 
   3   4   3        6.34       14.79      5.66 o 
   4   4   3        9.27        5.68      6.51 o 
  -4   5   3       38.71       44.99      7.49 o 
  -3   5   3       55.08       57.27      7.24 o 
  -2   5   3       56.88       57.33      5.06 o 
  -1   5   3       67.78       85.50     11.85 o 
   0   5   3      113.50      106.08      7.19 o 
   1   5   3       97.57       91.43      6.36 o 
   2   5   3        0.32        4.76      5.33 o 
   3   5   3       11.15       14.44      4.71 o 
   4   5   3        2.43        1.37      4.79 o 
  -3   6   3        9.69       13.92      6.23 o 
  -2   6   3       24.83       20.97      3.77 o 
  -1   6   3       36.99       28.69      5.82 o 
   0   6   3        3.12        6.01      4.83 o 
   1   6   3       44.86       36.90      5.34 o 
   2   6   3       19.50       19.44      3.78 o 
   3   6   3        3.23        8.54      5.87 o 
  -1   7   3       14.92        8.65      7.00 o 
   0   7   3       16.79       12.31      7.32 o 
   1   7   3        1.63        2.61      5.78 o 
  -5   0   4        9.51        5.32      4.10 o 
  -4   0   4        7.38       15.39      5.51 o 
  -3   0   4      174.47      155.70     15.50 o 
  -2   0   4       21.16       17.02      5.39 o 
  -1   0   4      119.26      119.74     21.18 o 
   0   0   4      194.77      199.12     12.90 o 
   1   0   4      792.17      861.75    208.00 o 
   2   0   4       95.45      101.42     16.87 o 
   3   0   4        1.95        2.56      5.28 o 
   4   0   4       14.22       18.83      6.04 o 
   5   0   4       39.42       31.69      5.93 o 
  -5   1   4       75.04       69.18      3.34 o 
  -4   1   4       46.29       41.27      2.81 o 
  -3   1   4      173.21      158.64      6.27 o 
  -2   1   4      310.54      287.94     14.39 o 
  -1   1   4      794.37      744.45     39.19 o 
   0   1   4     1442.64     1023.18    107.95 o 
   1   1   4      217.69      199.14     18.59 o 
   2   1   4      232.28      287.09     34.26 o 
   3   1   4      437.88      477.12     32.10 o 
   4   1   4       69.63       66.41      4.55 o 
   5   1   4       22.15       15.68      3.43 o 
  -5   2   4       40.75       34.14      3.69 o 
  -4   2   4       19.18       21.53      3.01 o 
  -3   2   4       48.92       42.01      6.26 o 
  -2   2   4     2021.28     1880.30    147.36 o 
  -1   2   4      269.48      276.81     13.76 o 
   0   2   4      298.94      359.90     82.54 o 
   1   2   4     1039.22      978.89     38.40 o 
   2   2   4        8.33        4.63      4.44 o 
   3   2   4        2.69        2.80      3.65 o 
   4   2   4        8.73       13.10      2.98 o 
   5   2   4       62.08       50.29      4.52 o 
  -5   3   4        1.21        0.46      3.91 o 
  -4   3   4       38.93       36.35      4.68 o 
  -3   3   4       36.24       32.79      3.84 o 
  -2   3   4      208.81      203.04     19.22 o 
  -1   3   4      464.11      464.13     30.39 o 
   0   3   4      345.88      335.00     13.09 o 
   1   3   4       33.81       31.72      5.87 o 
   2   3   4       18.72       13.68      5.04 o 
   3   3   4      141.26      162.74     10.81 o 
   4   3   4       79.03      101.52      6.75 o 
  -4   4   4       10.67       11.65      3.68 o 
  -3   4   4       25.81       22.77      4.33 o 
  -2   4   4       26.08       31.00      3.80 o 
  -1   4   4        7.11        4.88      5.49 o 
   0   4   4      130.84      139.31      9.13 o 
   1   4   4       15.04       10.97      6.48 o 
   2   4   4      843.29      906.37     17.73 o 
   3   4   4       17.43       17.62      4.51 o 
   4   4   4       77.98       86.65      7.91 o 
  -4   5   4       24.27       28.48      4.15 o 
  -3   5   4        5.75        8.78      4.96 o 
  -2   5   4       21.59       18.00      3.51 o 
  -1   5   4       55.26       55.60      8.56 o 
   0   5   4       47.61       51.12      6.66 o 
   1   5   4      196.28      165.53      9.74 o 
   2   5   4       89.03       90.18      8.44 o 
   3   5   4        9.90       10.35      4.88 o 
  -3   6   4        7.27        7.72      3.80 o 
  -2   6   4       25.05       26.76      5.12 o 
  -1   6   4       67.43       68.20      6.41 o 
   0   6   4       10.31       10.88      5.81 o 
   1   6   4       41.49       34.86      6.28 o 
   2   6   4        2.68        5.52      4.00 o 
   3   6   4        3.73        6.71     10.24 o 
  -1   7   4        3.24       13.96      6.03 o 
   0   7   4       21.45        6.06     12.10 o 
   1   7   4        6.71        3.61      7.53 o 
  -5   0   5       19.99       31.06     11.34 o 
  -4   0   5        0.04        1.49      4.31 o 
  -3   0   5        3.59       12.10      4.22 o 
  -2   0   5      217.75      221.84      7.98 o 
  -1   0   5      756.28      748.61     48.80 o 
   0   0   5      185.96      181.51     11.88 o 
   1   0   5     1001.40      918.43     63.97 o 
   2   0   5      647.84      669.11     39.63 o 
   3   0   5       73.76       61.87      5.77 o 
   4   0   5       12.38       16.78      4.97 o 
   5   0   5       10.31       11.86      4.90 o 
  -5   1   5        1.99        4.33      3.43 o 
  -4   1   5      106.17      103.68      4.71 o 
  -3   1   5      106.50      111.72      6.18 o 
  -2   1   5      241.16      220.12     12.90 o 
  -1   1   5      306.20      263.89     13.29 o 
   0   1   5      696.27      817.84    131.54 o 
   1   1   5      167.20      152.37      8.63 o 
   2   1   5      125.28      138.93     17.77 o 
   3   1   5       48.85       49.80      4.86 o 
   4   1   5        2.63        5.16      3.42 o 
   5   1   5        4.14        2.35      4.11 o 
  -5   2   5       33.60       36.11      4.80 o 
  -4   2   5        2.92        4.53      2.80 o 
  -3   2   5      325.92      302.68     26.36 o 
  -2   2   5       63.89       56.54      4.81 o 
  -1   2   5       10.79       14.59      4.01 o 
   0   2   5        3.76        5.12      7.82 o 
   1   2   5      412.16      452.41     52.36 o 
   2   2   5      194.63      188.43      8.08 o 
   3   2   5      168.97      191.62      8.79 o 
   4   2   5      303.31      280.32     21.21 o 
   5   2   5       48.70       41.81      4.43 o 
  -4   3   5        0.31        1.90      3.41 o 
  -3   3   5       38.86       39.19      6.72 o 
  -2   3   5       61.70       65.73      5.65 o 
  -1   3   5      106.19      103.88     13.93 o 
   0   3   5      109.20      111.29      9.29 o 
   1   3   5       24.67       26.96      5.72 o 
   2   3   5       33.08       32.01      4.54 o 
   3   3   5       88.00       95.12      8.48 o 
   4   3   5      156.16      169.69     26.59 o 
  -4   4   5       16.10       14.05      3.65 o 
  -3   4   5       32.52       30.55      4.21 o 
  -2   4   5       86.47      100.43      9.16 o 
  -1   4   5       52.36       49.88      6.20 o 
   0   4   5      357.66      318.16     17.18 o 
   1   4   5       13.32        5.51      4.51 o 
   2   4   5      187.42      204.31      8.71 o 
   3   4   5        3.29        0.02      6.00 o 
   4   4   5        4.88        6.66      5.43 o 
  -3   5   5       19.43       15.87      4.36 o 
  -2   5   5       20.04       24.73      3.89 o 
  -1   5   5       60.34       63.94     11.14 o 
   0   5   5      274.36      282.65     11.76 o 
   1   5   5      286.74      268.46     23.87 o 
   2   5   5       18.27       21.78      4.89 o 
   3   5   5       46.03       48.05     10.26 o 
  -2   6   5        4.01        3.60      3.22 o 
  -1   6   5       10.87       22.14      6.67 o 
   0   6   5        6.11       -1.22      6.65 o 
   1   6   5       27.92       30.37      7.66 o 
   2   6   5        9.23        6.97      4.29 o 
  -1   7   5        5.13       11.56      5.43 o 
   0   7   5        9.09        1.81     10.09 o 
  -5   0   6        0.20        4.78      4.30 o 
  -4   0   6       57.92       57.43      8.97 o 
  -3   0   6      173.15      157.08     18.44 o 
  -2   0   6      122.63      105.79      4.47 o 
  -1   0   6       98.92       89.91     27.92 o 
   0   0   6      300.90      272.11     59.52 o 
   1   0   6       66.65       63.05     10.61 o 
   2   0   6      461.44      406.46     15.46 o 
   3   0   6       59.86       60.31      7.04 o 
   4   0   6       15.48       10.02      4.91 o 
   5   0   6       10.82        8.54      6.13 o 
  -5   1   6        2.48        5.06      2.96 o 
  -4   1   6       23.44       24.18      3.05 o 
  -3   1   6      305.43      288.28      8.23 o 
  -2   1   6       17.40       17.95      3.38 o 
  -1   1   6      210.61      191.81     17.26 o 
   0   1   6      369.84      426.99     83.97 o 
   1   1   6      711.21      695.14     73.05 o 
   2   1   6      105.19       95.79      6.06 o 
   3   1   6      304.02      317.61     17.50 o 
   4   1   6      131.28      122.40      5.85 o 
   5   1   6        8.60        5.43      3.95 o 
  -5   2   6        6.94        7.87      3.52 o 
  -4   2   6        7.06       10.40      2.64 o 
  -3   2   6       66.68       69.23      3.65 o 
  -2   2   6      504.82      476.48     40.57 o 
  -1   2   6       96.42       79.33     18.43 o 
   0   2   6       51.38       51.05      9.53 o 
   1   2   6      204.95      191.94     12.58 o 
   2   2   6      191.43      220.29     16.98 o 
   3   2   6      185.86      208.99      9.18 o 
   4   2   6       58.96       49.46      3.60 o 
  -4   3   6       63.03       62.49      6.30 o 
  -3   3   6       54.45       57.03      7.76 o 
  -2   3   6        9.46       11.04      3.60 o 
  -1   3   6      139.13      129.75     14.34 o 
   0   3   6       56.37       55.43      7.92 o 
   1   3   6       45.46       53.74      7.78 o 
   2   3   6       74.14       79.46      5.46 o 
   3   3   6       17.74       22.79      5.14 o 
   4   3   6       27.88       38.32      5.49 o 
  -4   4   6       29.99       25.12      5.04 o 
  -3   4   6       49.75       51.62      4.90 o 
  -2   4   6       44.70       47.65      3.58 o 
  -1   4   6       49.83       49.42      5.38 o 
   0   4   6      136.05      140.36     18.17 o 
   1   4   6       37.38       35.02      5.83 o 
   2   4   6        0.99        2.18      5.81 o 
   3   4   6       19.64       17.97      6.18 o 
   4   4   6        3.76        4.67      5.71 o 
  -3   5   6       14.56       20.27      3.92 o 
  -2   5   6       16.29       14.70      3.70 o 
  -1   5   6       19.16       22.44      6.12 o 
   0   5   6       74.79       81.63      6.74 o 
   1   5   6      189.56      165.42     16.07 o 
   2   5   6        4.93        7.39      5.31 o 
   3   5   6       17.84       17.75      7.69 o 
  -2   6   6       55.78       53.91      5.93 o 
  -1   6   6        4.52        1.29      4.73 o 
   0   6   6       54.27       55.43      6.20 o 
   1   6   6        3.85        5.52      5.37 o 
   2   6   6       17.40       20.78      5.56 o 
  -5   0   7        0.06       -0.09      4.26 o 
  -4   0   7      113.09      103.91      9.24 o 
  -3   0   7        1.28        3.48      3.06 o 
  -2   0   7      549.29      489.44     31.53 o 
  -1   0   7     1207.57     1196.18     69.41 o 
   0   0   7       13.02        8.42      5.65 o 
   1   0   7      113.75      103.03     25.55 o 
   2   0   7       24.56       13.98      7.38 o 
   3   0   7       35.52       25.49      6.82 o 
   4   0   7        0.92        1.07      6.05 o 
  -5   1   7        3.30        2.48      2.79 o 
  -4   1   7       14.87       17.57      2.84 o 
  -3   1   7        6.71        5.99      2.98 o 
  -2   1   7       65.37       67.51      4.05 o 
  -1   1   7      173.90      155.72     16.13 o 
   0   1   7      844.84      874.14    144.87 o 
   1   1   7      113.50      113.77     13.12 o 
   2   1   7      197.92      191.87      6.58 o 
   3   1   7      249.46      257.40     16.88 o 
   4   1   7       47.28       48.28      4.74 o 
  -4   2   7       46.13       47.94      4.47 o 
  -3   2   7       20.41       24.19      3.85 o 
  -2   2   7       57.91       55.01      4.45 o 
  -1   2   7       74.12       68.85      4.21 o 
   0   2   7      279.55      274.51     29.36 o 
   1   2   7      144.43      135.41     13.96 o 
   2   2   7       45.93       46.04      6.98 o 
   3   2   7      102.66       97.47     10.85 o 
   4   2   7       20.00       26.60      4.32 o 
  -4   3   7       36.99       35.87      4.80 o 
  -3   3   7      280.57      265.67     31.20 o 
  -2   3   7       17.03       21.99      4.06 o 
  -1   3   7      139.04      127.25      7.03 o 
   0   3   7       52.17       49.03      7.54 o 
   1   3   7       45.00       38.71      7.94 o 
   2   3   7       15.91       20.50      9.51 o 
   3   3   7       40.04       38.30      6.55 o 
   4   3   7        1.78        9.53      6.42 o 
  -4   4   7       21.42       16.95      4.19 o 
  -3   4   7       10.21       14.70      4.16 o 
  -2   4   7       55.44       55.67      4.09 o 
  -1   4   7      358.42      362.20     49.63 o 
   0   4   7       32.30       30.87      7.06 o 
   1   4   7        1.47        1.91      5.65 o 
   2   4   7       19.74       20.90      7.48 o 
   3   4   7       36.28       40.24      7.05 o 
  -3   5   7       55.69       53.86      8.92 o 
  -2   5   7        2.55        7.03      4.12 o 
  -1   5   7       17.69       19.31      6.17 o 
   0   5   7       59.15       57.29      8.69 o 
   1   5   7       84.06       75.89      7.02 o 
   2   5   7       33.91       31.75      7.19 o 
   3   5   7        4.54       13.87      7.94 o 
  -2   6   7        1.79        6.42      5.14 o 
  -1   6   7       22.23       23.06      6.15 o 
   0   6   7       21.19       18.60      7.65 o 
   1   6   7       26.79       20.51      4.63 o 
   2   6   7        1.26        4.78      7.00 o 
  -5   0   8       11.68       13.64      4.27 o 
  -4   0   8       42.88       37.55      4.26 o 
  -3   0   8        0.81        7.32      4.15 o 
  -2   0   8        0.01        0.47      3.19 o 
  -1   0   8       57.94       60.36      5.77 o 
   0   0   8       29.29       28.93      4.81 o 
   1   0   8       59.82       59.38      7.85 o 
   2   0   8        0.16       -2.50      7.36 o 
   3   0   8        0.22        3.37      5.92 o 
   4   0   8       74.42       64.91      6.71 o 
  -4   1   8       16.01       17.95      3.21 o 
  -3   1   8       69.06       78.49      3.94 o 
  -2   1   8      196.26      180.22     12.21 o 
  -1   1   8       66.93       63.20      3.46 o 
   0   1   8      243.25      243.04     19.65 o 
   1   1   8      246.05      240.29     16.39 o 
   2   1   8       91.25       88.72      6.04 o 
   3   1   8      167.84      174.38     10.18 o 
   4   1   8       27.92       30.15      4.39 o 
  -4   2   8       20.92       20.83      4.04 o 
  -3   2   8       19.43       24.51      3.32 o 
  -2   2   8       18.60       11.82      4.80 o 
  -1   2   8       26.72       21.54      5.02 o 
   0   2   8      309.88      276.81     80.27 o 
   1   2   8       69.92       66.08     12.09 o 
   2   2   8       87.48       92.84     12.21 o 
   3   2   8      264.84      258.53     13.48 o 
   4   2   8        1.55        3.19      4.49 o 
  -4   3   8       81.95       65.74      5.32 o 
  -3   3   8      143.25      168.35     14.95 o 
  -2   3   8      163.43      176.01      8.49 o 
  -1   3   8       60.99       70.33      5.88 o 
   0   3   8       37.12       36.11      7.88 o 
   1   3   8       81.82       81.39      8.97 o 
   2   3   8      238.19      213.25     12.47 o 
   3   3   8        1.28        1.73      6.53 o 
   4   3   8        0.12        4.94      6.46 o 
  -3   4   8        1.79        4.58      4.35 o 
  -2   4   8       11.45       10.25      4.75 o 
  -1   4   8      275.35      272.31     21.85 o 
   0   4   8       11.28       14.29      7.15 o 
   1   4   8       80.78       75.65      8.60 o 
   2   4   8        0.31        6.25      9.75 o 
   3   4   8        5.77       13.65      9.29 o 
  -3   5   8        2.69       10.77      5.23 o 
  -2   5   8       10.52        9.05      3.71 o 
  -1   5   8       24.67       22.06      8.20 o 
   0   5   8       48.05       49.95      6.36 o 
   1   5   8       35.86       40.04      8.49 o 
   2   5   8       18.66       16.92      7.59 o 
  -2   6   8       10.12       28.29      8.08 o 
  -1   6   8       10.53       16.86      4.39 o 
   0   6   8       63.97       59.53     19.82 o 
   1   6   8       59.60       60.63      6.76 o 
  -4   0   9       30.57       31.55      4.16 o 
  -3   0   9        5.12        8.46      4.12 o 
  -2   0   9       58.07       53.82      9.08 o 
  -1   0   9       82.23       93.49     21.95 o 
   0   0   9       89.93       94.86     12.40 o 
   1   0   9       86.86       68.63      7.65 o 
   2   0   9     1452.74     1378.17     43.15 o 
   3   0   9       21.74       26.74      5.71 o 
   4   0   9        8.05        7.91      6.00 o 
  -4   1   9       30.10       26.89      2.93 o 
  -3   1   9       22.94       21.75      3.08 o 
  -2   1   9        4.07        5.77      2.80 o 
  -1   1   9        9.14       11.55      4.77 o 
   0   1   9       51.99       43.29      7.21 o 
   1   1   9        5.57        6.21      6.41 o 
   2   1   9      193.95      199.75     14.83 o 
   3   1   9       33.51       29.43      4.27 o 
   4   1   9       45.81       43.82      4.26 o 
  -4   2   9        1.67        3.30      3.61 o 
  -3   2   9       48.63       46.39      3.02 o 
  -2   2   9       40.73       41.54      4.54 o 
  -1   2   9      293.49      261.39     10.62 o 
   0   2   9      121.22      119.41      7.75 o 
   1   2   9       32.39       27.52      9.04 o 
   2   2   9        5.23        7.03      9.74 o 
   3   2   9        1.14        0.62      4.47 o 
   4   2   9       29.73       26.06      4.85 o 
  -4   3   9        5.43        6.89      4.30 o 
  -3   3   9        1.55        1.34      5.09 o 
  -2   3   9      356.85      375.28     11.40 o 
  -1   3   9       33.87       40.38      5.13 o 
   0   3   9      128.63      127.94      7.68 o 
   1   3   9       98.49      104.47     11.80 o 
   2   3   9       39.35       36.74      8.53 o 
   3   3   9       25.04       37.60     10.70 o 
  -3   4   9        0.72        2.80      3.55 o 
  -2   4   9       10.47        9.55      3.65 o 
  -1   4   9       42.68       38.68      5.53 o 
   0   4   9       14.99       17.12      6.75 o 
   1   4   9       38.47       35.94      7.38 o 
   2   4   9       27.97       14.06     10.61 o 
   3   4   9       41.13       52.83     11.47 o 
  -2   5   9        2.92        5.44      4.04 o 
  -1   5   9        5.40       -6.47      6.61 o 
   0   5   9       30.87       42.06      8.29 o 
   1   5   9       22.13       34.47     10.30 o 
   2   5   9        3.92       16.15      7.61 o 
  -1   6   9       29.87       28.45      8.47 o 
   0   6   9       38.42       37.61     28.58 o 
  -4   0  10       55.92       43.44     11.09 o 
  -3   0  10       58.56       56.94     14.55 o 
  -2   0  10      150.31      149.10      8.37 o 
  -1   0  10      159.53      176.84     10.73 o 
   0   0  10        3.30        8.37      7.90 o 
   1   0  10      151.33      124.68     16.87 o 
   2   0  10        8.28       10.32      6.26 o 
   3   0  10        2.71        5.18      6.56 o 
   4   0  10       14.46       18.14      6.37 o 
  -4   1  10       16.17       16.90      3.21 o 
  -3   1  10        0.83        0.28      2.84 o 
  -2   1  10       47.74       47.27      2.99 o 
  -1   1  10        9.86        8.46      4.79 o 
   0   1  10        2.88        6.68      5.12 o 
   1   1  10      176.12      169.48     14.51 o 
   2   1  10       87.76      103.80      8.71 o 
   3   1  10       25.25       33.12      7.07 o 
   4   1  10        5.72        6.63      3.89 o 
  -4   2  10        0.50       -1.60      3.38 o 
  -3   2  10       92.44       87.27      6.66 o 
  -2   2  10       36.40       42.75      5.06 o 
  -1   2  10       36.35       31.82      6.23 o 
   0   2  10       99.31       91.31     15.08 o 
   1   2  10       43.80       50.71     12.33 o 
   2   2  10       23.69       22.81     11.02 o 
   3   2  10        5.68       -0.03      8.96 o 
  -3   3  10        3.65       11.36      4.21 o 
  -2   3  10       86.25       94.48      5.74 o 
  -1   3  10      107.47      104.66      6.22 o 
   0   3  10       43.47       45.74      4.58 o 
   1   3  10       76.84       76.71      9.66 o 
   2   3  10       42.07       40.28      8.28 o 
   3   3  10       19.10       34.08     10.45 o 
  -3   4  10        3.28        3.27      5.27 o 
  -2   4  10       16.64       16.36      3.63 o 
  -1   4  10       16.64       16.43      4.82 o 
   0   4  10       34.33       34.58      4.48 o 
   1   4  10       27.99       36.97     10.20 o 
   2   4  10       59.79       56.32     10.17 o 
  -2   5  10       13.45       13.97      4.03 o 
  -1   5  10        5.16        0.22      7.66 o 
   0   5  10        2.70        7.45      4.78 o 
   1   5  10        6.39       20.10     10.54 o 
  -4   0  11        3.42       15.85      4.55 o 
  -3   0  11        0.47        3.39      4.69 o 
  -2   0  11       24.56       25.27      5.93 o 
  -1   0  11        1.59       -7.08      8.17 o 
   0   0  11       98.98      113.47     13.79 o 
   1   0  11      275.68      247.86     10.84 o 
   2   0  11        0.66       -0.48      5.63 o 
   3   0  11       32.92       28.20      5.90 o 
  -4   1  11       26.35       35.51      3.98 o 
  -3   1  11        3.82        6.65      3.14 o 
  -2   1  11      129.68      148.71     10.51 o 
  -1   1  11      114.70      141.54     10.57 o 
   0   1  11       30.55       29.25      3.59 o 
   1   1  11      156.75      154.84     15.64 o 
   2   1  11       21.34       23.14      5.89 o 
   3   1  11        8.59       11.31      6.21 o 
  -4   2  11        1.43        4.14      7.60 o 
  -3   2  11      152.31      166.31      6.15 o 
  -2   2  11       18.51       21.17      3.74 o 
  -1   2  11       39.74       39.06      4.21 o 
   0   2  11        4.09        1.33      5.59 o 
   1   2  11       23.93       20.11      8.22 o 
   2   2  11        8.31        7.39     10.68 o 
   3   2  11       39.86       57.68      9.76 o 
  -3   3  11        1.96        4.55      4.60 o 
  -2   3  11       47.16       46.39      4.63 o 
  -1   3  11        6.85        9.19      2.89 o 
   0   3  11        5.13        0.86      4.05 o 
   1   3  11       82.90       82.90      9.19 o 
   2   3  11       62.27       68.59     12.04 o 
   3   3  11        0.07       -4.71     10.67 o 
  -2   4  11       28.11       27.36      4.51 o 
  -1   4  11        2.98        1.71      4.40 o 
   0   4  11       53.73       46.39      4.68 o 
   1   4  11       31.29       43.89     10.40 o 
   2   4  11       33.55       49.23      8.35 o 
  -1   5  11       17.31       11.94      4.44 o 
   0   5  11        6.26        6.25      4.94 o 
   1   5  11        4.45       -4.14      7.25 o 
  -3   0  12        8.11        4.30      7.40 o 
  -2   0  12       59.70       66.18      6.79 o 
  -1   0  12        3.74        3.12      7.63 o 
   0   0  12       73.66       65.71     11.52 o 
   1   0  12      422.53      387.18     17.58 o 
   2   0  12       12.70       14.31      6.07 o 
   3   0  12       19.73       18.56      6.19 o 
  -3   1  12       85.83       90.57      9.69 o 
  -2   1  12        8.91        7.37      4.76 o 
  -1   1  12       32.02       37.26      6.62 o 
   0   1  12      140.19      154.86      7.66 o 
   1   1  12       71.35       59.01      6.94 o 
   2   1  12        3.48        4.00      5.60 o 
   3   1  12        0.94        1.03      6.64 o 
  -3   2  12       54.75       56.73      4.60 o 
  -2   2  12        8.50        7.94      4.14 o 
  -1   2  12       23.77       21.15      3.87 o 
   0   2  12       12.98        9.41      4.01 o 
   1   2  12        8.34       10.16      6.24 o 
   2   2  12        1.27        3.38     10.28 o 
   3   2  12       53.15       58.08     10.74 o 
  -3   3  12       10.12       17.82      5.50 o 
  -2   3  12        6.46        4.20      3.71 o 
  -1   3  12       11.39        9.75      3.98 o 
   0   3  12        7.85        7.24      4.87 o 
   1   3  12       18.49       15.12      6.38 o 
   2   3  12       15.05       14.25     10.93 o 
  -2   4  12        7.83        5.22      3.90 o 
  -1   4  12        2.14        5.52      3.34 o 
   0   4  12        6.52        2.58      4.20 o 
   1   4  12       26.31       20.32      6.37 o 
  -3   0  13        5.98       15.14      5.93 o 
  -2   0  13        9.37       10.20      6.13 o 
  -1   0  13        4.82        6.22      7.70 o 
   0   0  13        4.44        7.77      6.27 o 
   1   0  13        8.81       10.00      7.80 o 
   2   0  13        8.60        5.07      7.04 o 
  -3   1  13       10.63       14.92      3.54 o 
  -2   1  13       14.06       15.90      4.43 o 
  -1   1  13       29.59       35.76      6.33 o 
   0   1  13      103.46      113.73      7.02 o 
   1   1  13       22.29       28.24      6.61 o 
   2   1  13       91.86      106.12     14.55 o 
  -3   2  13       29.31       28.30      4.98 o 
  -2   2  13        5.26       10.16      4.18 o 
  -1   2  13       31.11       39.71      5.72 o 
   0   2  13      119.15      109.23      8.04 o 
   1   2  13       39.21       44.16      6.01 o 
   2   2  13        4.20       10.01      5.09 o 
  -2   3  13        1.59        0.30      4.03 o 
  -1   3  13        1.07        0.89      3.59 o 
   0   3  13       14.16       17.28      5.83 o 
   1   3  13        5.25        4.71      6.18 o 
   2   3  13       15.38       34.66     11.69 o 
  -1   4  13        1.23        1.51      3.60 o 
   0   4  13       25.42       27.02      4.16 o 
  -2   0  14        0.91       -8.29      8.33 o 
  -1   0  14        8.99        5.89      8.08 o 
   0   0  14        4.22        2.27      8.17 o 
   1   0  14        5.61        5.62      8.76 o 
   2   0  14        7.19        8.88      8.89 o 
  -2   1  14       10.23       16.41      4.25 o 
  -1   1  14       13.98       14.27      5.65 o 
   0   1  14       65.56       73.00      6.46 o 
   1   1  14        4.44        5.11      4.74 o 
   2   1  14        8.99        9.60      6.59 o 
  -2   2  14        2.24       -1.28      4.28 o 
  -1   2  14       73.76       80.92      6.71 o 
   0   2  14       23.29       25.92      4.97 o 
   1   2  14        8.55        6.51      5.49 o 
  -1   3  14       14.49       16.70      4.22 o 
   0   3  14       23.85       16.82      4.84 o 
   1   3  14        1.53       -6.17     11.09 o 
  -2   0  15        0.03        4.95      8.88 o 
  -1   0  15       20.05       22.56      8.45 o 
   0   0  15        4.99        5.98      6.88 o 
   1   0  15        3.60        5.64      9.37 o 
  -1   1  15        7.82       13.88      7.28 o 
   0   1  15       12.06       13.16      6.94 o 
   1   1  15        3.26        3.45      8.26 o 
  -1   2  15       52.02       55.13      9.61 o 
   0   2  15       13.49       16.00      5.44 o 
                                                 
